# Supplementary material for: Impact of Black Soldier Fly Larvae Oil on Immunometabolic Processes
Source: Int J Mol Sci. 2025 May 19;26(10):4855. doi: 10.3390/ijms26104855 (PMC12112032; doi:10.3390/ijms26104855)
Supplement: Supplementary file 1 [file ijms-26-04855-s001.zip]

Archive with 1 entries (1 files):
- ijms-3587613-supplementary.pdf
